# Supplementary material for: Data-Derived Modeling Characterizes Plasticity of MAPK Signaling in Melanoma
Source: PLoS Comput Biol. 2014 Sep 4;10(9):e1003795. doi: 10.1371/journal.pcbi.1003795 (PMC4154640; doi:10.1371/journal.pcbi.1003795)
Supplement: Table S2 — Parameters estimated for the reference and cross-validation JNK-c-Jun models. In order to discard over-fitting we performed a leave-one-out cross-validation approach. The JNK-c-Jun control dataset featuring eight data pairs was split into a test set, consisting of one excluded observation, and a training set consisting of the remaining observations. A gFIS was fit to the training set and a prediction was made for the excluded observation using its JNK value. This process was performed for all eight data pairs, yielding eight training set models. Next, a gFIS was fit to the full dataset, creating a reference model. The parameters shown in equation 2 for the reference model are shown in the first row. Subsequent rows are the train set models for each excluded time point. See main text for details on cross-validation. The final row shows the parameters estimated during bootstrap using the adaptive-linear setup. (XLS) [file pcbi.1003795.s005.xls]

## Sheet: Tabelle1
	p1	q1	p2	q2
Reference	4.4072	0.0372	4.4995	-3.7241
No0	3.2534	0.0592	3.5953	-2.7733
No05	4.3604	0.0562	4.5584	-3.7775
No6	3.0768	0.0667	2.7749	-2.1497
No12	4.3616	0.0453	4.4954	-3.717
No24	3.3195	0.0847	3.488	-2.6385
No48	5.4194	0.003	5.2179	-4.4944
No72	4.4398	0.0894	4.6449	-3.8689
No96	5.5558	-0.1755	5.052	-4.3259
Adaptive-linear	4.237	0.062	4.754	-4.014
