# Supplementary material for: Data-Derived Modeling Characterizes Plasticity of MAPK Signaling in Melanoma
Source: PLoS Comput Biol. 2014 Sep 4;10(9):e1003795. doi: 10.1371/journal.pcbi.1003795 (PMC4154640; doi:10.1371/journal.pcbi.1003795)
Supplement: Table S3 — References used to determine interactions used for model fitting. Left column indicates the relationship between a regulator and its downstream target. Interactions can be direct or indirect, the latter being trough intermediates not measured, hence not included. Right column indicates the source where the corresponding relationship was found. During model implementation process, reported interactions indicated which data subset to use as input e.g. regulatory kinases and which data to use as output e.g. regulated transcription factor for each model fitted in the topology. An overview of the pathway map can be found online at the KEGG database http://www.genome.jp/dbget-bin/www_bget?map04010. (XLS) [file pcbi.1003795.s006.xls]

## Sheet: Tabelle1
REGULATION (inhibitory or activating)	REFERENCE
MEK1-->ERK1/2	Roberts & Der, 2007
ERK1/2-->CREB	Park & Cho, 2006
p38-->CREB	Iordanov et al., 2007
Akt-->JNK	Aikin, 2004
Akt-->IKK	Vivanco & Sawyers, 2002
JNK-->c-jun	Liu, Sheperd & Nelin, 2007
JNK-->ATF2	Liu et al., 2007
JNK-->p53	Fuchs et al., 1998
p38-->p53	Bulavin et al., 1999
p38-->ATF2	Liu et al., 2007
PTEN-->JNK (alternative topology)	Vivanco et al., 2007
